# Supplementary material for: An improved SNAP-ADAR tool enables efficient RNA base editing to interfere with post-translational protein modification
Source: Nat Commun. 2024 Aug 5;15:6615. doi: 10.1038/s41467-024-50395-w (PMC11300799; doi:10.1038/s41467-024-50395-w)
Supplement: Supplementary file 4 — Supplementary Data 1-3 [file 41467_2024_50395_MOESM4_ESM.xlsx]

## Sheet: Supplementary Data 1
Supplementary Data 1: List of target sites and guide RNA sequences.
No.	Common no.	Gene ID	Site	Codon	gRNA sequence	Modification/Process involved	Expected functional outcome of PTMi	Uni Prot ID	Reference
1	NH-180	STAT1a	Y701C	UAU	5' amino C6 - [A*G*U] {G}[U]{C} [UUGAU ](ACA)[ UCCAGUU*C* ]{C*}[U*]{T}	pY		P42224	Hirata et al., 2013, Boisson et al., 2012
2	NH-482		Y701C	UAU	5' amino C6 - [A*G*U] {G}[U]{C} UUGAUAG]{A}[UCCAGUU*C* ]{C*}[U*]{T}
3	NH-478		T288A	CAC	5'amino C6 - [G*U*A]{G}[U]{U}[CGTAG](GCG)[UAUUUCU*G*]{U*}[U*]{C}	Conformation for dephosphorylation			Liu et al., 2011, Steen H et al., 2013
4	NH-264	MDM2	S166G	UAG	5'amino C6 - [G*A*A]{C}[U]{G}[UCUCA](CCA)[AUUGCUC*U*]{C*}[C*]{T}	pS		Q00987	Feng et al., 2004
5	NH-142		S166G	UAG	5'amino C6 - [G*A*AUGUCUCA](CCA)[AUUGC*U*C*U*C]
6	NH-301		S188G	UAG	5'amino C6 - [C*U*C]{G}[G]{G}[AAAUA](CCA)[UCAGAUU*U*]{G*}[U*]{G}	pS			Feng et al., 2004
7	NH-143		S188G	UAG	5' amino C6- [C*U*U GGAAAUA](CCA)[UCAGA*U*U*U*G]
8	NH-266	UBB	K63R	AAG	5'amino C6 - [U*C*C ]{G}U{C}[ GACUC ](fUCU)[CUGGAUG*U*]{U*}G*{U}	Ub		P0CG47	van Tijn et al. (2012)
9	NH-481	MALT1	K644R	AAA	5'amino C6 - [A*A*G][UUUGCAUC]fU(CU)[UGGAUCA*A*]{T*}[A*]{T}	Ub		Q9UDY8	Pelzer et al. (2013)
10	NH-273		K644R	AAA	5'amino C6 - [A*A*U] {T}U{T} [GCAUC] fU(CU) [UGGAUCA*A*] {T*}A*{T}
11	NH-371		K644R	AAA	5'amino C6 - [A*A*GUUUGCAUC] fU(CU) [UGGAUCA*A*U*A*U]
12	NH-480		K644R	AAA	5'amino C6 - [A*A*G]{T}[U]{T}[GCAUC]fU(CU)[UGGAUCA*A*U*A*U]
13	NH 305	IFNAR1	Y466C	UAU	5'amino C6 - [C*C*U]{A}[A]{G}[AAGAC](ACA)[AUUGAUG*C*]{A*}[U*]{C}	pY		P17181	Li et al., 1997, Yan, 1996 Krishnan, 1998
14	NH 304	IFNGR1	Y457C	UAU	5'amino C6 - [A*C*A]{G}[G]{U}[UUAUC](ACA)[ACCAAAG*G*]{A*}[G*]{G}	pY		P15260	Kroczynska et a (2017)
15	NH-349	STAT2	Y690C	UAC	5'amino C6 - [G*A*C]{U}[G]{U}[UUCAG](GCA)[UUUCCUC*C*]{G*}[U*]{U}	pY		P52630	Leung et al., 1995
16	NH-350		S287G	UAG	5'amino C6 - [G*U*A]{C}[C]{U}[GAUAG](CCA)[ACCAGGC*A*]{A*}[C*]{U}	pS			Steen et al., 2012
17	NH-441		S287G	UAG	5'amino C6 - [G*U*A][CCUGAUAG](CCA) [ACCAGGC*A*A*C*U]
18	NH-442		S287G	UAG	5'amino C6 - [G*U*A] {C} [C] {T} [GAUAG](CCA)[ACCAGUC*A*]{A*}[C*]{ T}
19	NH-359		K390R	AAG	5'amino C6 - [A*C*U]{C}[U]{C}[UGCCC](CCU)[CUCGGGG*G*]{T*}[C*]{A}	Ac			Tang et al., 2007
20	NH-440		K390R	AAG	5'amino C6 - [A*C*U]{C}[U]{C}[ UGCCC](CCU)[C*U*]{C *}[G*]{G}
21	NH-351	STAT3	Y705C	UAC	5'amino C6 - [A*A*C]{G}[U]{C}[UUCAG](GCA)[UGGGGCA*G*]{C*}[G*]{C}	pY		P40763	Kaptein et al., 1995, Mohr et al., 2013
22	NH-443		Y705C	UAC	5'amino C6 – [A*C*A]{T}[C]{T}[UCAG](GCA)[UGGGGCA*G*]{C*}[G*]{C}
23	NH-352		R609G	AAG	5'amino C6 - [G*A*A]{C}[A]{C}[UGAAU](CCU)[AGCAGGA*A*]{G*}[G*]{U}	Conformation for protein binding			Mohr et al., 2013, Kretzschmar et al (2004)
24	NH-365		K685R	AAG	5'amino C6 - [C*C*G]{C}[G]{A}[CAAUA](CCU)[UCCGAAU*G*]{C*}[C*]{U}	Ac			Yuan et al. (2005)
25	NH-417		K140R	AAG	5'amino C6 - [U*C*G]{A}[U]{C}[UGCUG](CCU)[CUCCGUC*A*]{C*}[C*]{A}	di-Me			Diallo et al., 2022
26	NH-418		K392R	AAA	5'amino C6 - [U*A*C]{T}[U]{C}[AUCAC]fU(CU)[UGUGUUU*G*]{T*}[G*]{C}	DNA binding domain			Haapaniemi et al., 2015
27	NH-353	STAT5A	Y694C	UAU	5'amino C6 - [A*C*A]{G}[G]{U}[UUCAC](ACA)[UCCAUCA*A*]{C*}[A*]{G}	pY		P42229	Gouilleux et al. (1994)
28	NH-354	STAT5B	Y699C	UAC	5'amino C6 - [A*C*A]{G}[G]{C}[UUCAC](GCA)[UCCAUCA*A*]{C*}[A*]{G}	pY		P51692	Weaver and Silva (2007), Klejman et al (2002)
29	NH-364	IFNAR2	K399R	AAG	5'amino C6 - [A*C*C]{A}[G]{U}[GGACU](CCU)[UCUCCUC*U*]{C*}[A*]{C}	Ac		P48551	Steen and Gamero (2013)
30	NH-426		K399R	AAG	5'amino C6 - [A*C*C][AGUGGACU](CCU)[UCUCCUC*U*C*A*C]
31	NH-363	IRF9	K81R	AAG	5'amino C6 - [G*C*G]{A}[G]{G}[CGAGU](CCU)[CCAGACA*G*]{C*}[U*]{G}	Ac		Q00978	Tang et al., 2007
32	NH-438		K81R	AAG	5'amino C6 – [C*G*U]{G}[G]{C}[GAGU](CCU)[CCAG*A*]{C*}[A*]{G}
33	NH-355	JAK1	Y1034C	UAU	5'amino C6 - [A*A*C]{A}[C]{G}[GUGUA](ACA)[CUCCUUA*U*]{C*}[G*]{G}	pY		P23458	Liu et al., 1997
34	NH-366	TYK2	Y1054C	UAC	5'amino C6 - [G*C*G]{A}[C]{G}[CGGUA](GCA)[CUCGUGG*C*]{C*}[U*]{U}	pY		P29597	Krishnan et al. (1997), Gauzzi et al (1996)
35	NH-356	SRC	Y419C	UAC	5'amino C6 - [A*C*G]{C}[G]{C}[GCCGU](GCA)[CUCAUUG*U*]{C*}[U*]{U}	pY		P12931	Boerner et al (1996)
36	NH-427		Y530C	UAC	5'amino C6 – [G*A*A]{G}[GCUG](GCA)[CUGG*G*G*C*]{T}	pY			Matsuda et al (1990) Science, Boerner et al (1996)
37	NH-357		Y530C	UAC	5'amino C6 - [A*G*A]{C}[C]{G}[GGCUG](GCA)[CUGGGGC*U*]{C*}[G*]{G}
38	NH-358	NFKBIA	S32G	CAG	5'amino C6 - [U*C*A]{C}[C]{A}[GGCCG](CCG)[UCGUGGC*G*]{G*}[U*]{C}	pS		P25963	Courtois et al (2003)
39	NH-431		S32G	CAG	5'amino C6 - [U*C*A]{C}[CAGGCCG](CC)I[UCG*U*]{G}
40	NH-367	LRP5	M282V	CAU	5'amino C6 - [G*A*C]{G}[G]{A}[UGUCC](ACG)[GGUGAGU*A*]{G*}[A*]{G}	Conformation		O75197	Balemans et al (2007); Bhat et al (2007)
41	NH-429		M282V	CAU	5'amino C6 - [G*A*A]{G}[G]{A}[UGUCC](AC)I[GGUGAGU*A*]{G*}[A*]{G}
42	NH-368	TICAM1(TRIF)	S210G	CAG	5'amino C6 - [A*U*C]{G}[G]{G}[ACUGG](CCG)[AUUUCCA*A*]{G*}[U*]{U}	pS		Q8IUC6	Liu et al (2015)
43	NH-376	JAk2	Y1007C	UAC	5'amino C6 - [G*C*A]{A}[C]{T}[UUAUA](GCA)[UUCUUUG*U*]{C*}[U*]{T}	pY		O60674	Feng J et al., 1997
44	NH-375		Y570C	UAC	5'amino C6 - [A*C*G]{A}[G]{T}[UGACC](GCA)[GUCUCCU*A*]{C*}[U*]{T}	pY			Argetsinger et al., 2004
45	NH-415		Y1008C	UAU	5'amino C6 - [C*A*A]{T}[U]{T}[ACUUU](ACA)[GUAUUCU*U*]{T*}[G*]{T}	pY
46	NH-382	FYN	Y531C	UAC	5'amino C6 - [A*G*U]{C}[C]{A}[GGUUG](GCA)[CUGGGGC*U*]{C*}[U*]{G}	pY		P06241	Granot-Attas et al (2004), Somani et al (1997)
47	NH-381		Y420C	UAC	5'amino C6 - [A*C*A]{C}[U]{T}[GCUGU](GCA)[CUCAUUG*U*]{C*}[U*]{T}	pY			Nguyen et al (2002)
48	NH-380		K299R	AAG	5'amino C6 - [C*C*A]{T}[U]{A}[AGAGU](CCU)[UAUGGCU*A*]{C*}[U*]{T}	Catalytic kinase domain			Zhang et al., 2017
49	NH-378	FGFR3	K650E	GAA	5'amino C6 - [G*C*A]{T}[G]{G}[UUGUC](UCC)[UUGUAGU*A*]{G*}[U*]{C}	Catalytic kinase domain		P22607	Webster et al., 1996,1997
50	NH-379		Y724C	UAC	5'amino C6 - [G*C*G]{A}[U]{G}[AUCAU](GCA)[CAGGUCG*U*]{G*}[U*]{G}	pY			Hart et al., 2001
51	NH-383	TBK1	S510G	CAG	5'amino C6 - [A*A*G]{C}[C]{T}[GAGAA](CCG)[GAAAGUC*U*]{C*}[A*]{A}	pS		Q9UHD2	Wu et al (2019)
52	NH-432		S510G	CAG	5'amino C6 – [A*G*A]{G}[AGAA](CC)I[GAAA*G*U*C*]{T}
53	NH-384	EGFR	K721R	AAG	5'amino C6 - [A*G*A]{C}[U]{T}[AAUUC](CCU)[GAUAGCG*A*]{C*}[G*]{G}	Catalytic kinase domain		P00533	Honegger et al (1987), Russo et al (1985), Trafny Madhusudan et al (1994)
54	NH-393	FGFR1	Y766C	UAC	5'amino C6 - [C*U*G]{A}[G]{G}[UCCAG](GCA)[CUCCUGG*U*]{T*}[G*]{G}	pY		P11362	Mohammadi et al (1992), Peters et al (1992)
55	NH-387	CDK9	K44R	AAG	5'amino C6 - [A*A*G]{A}[G]{A}[GCCAC](CCU)[CUGGCCG*G*]{T*}[C*]{T}	Ac		P50750	Fu et al (2007), Sabò et al (2008)
56	NH-388		K48R	AAG	5'amino C6 - [U*A*G]{A}[G]{C}[ACCUU](CCU)[CAGAGCC*A*]{C*}[C*]{T}	Ac			Zhang et al (2013)
57	NH-389		S175G	CAG	5'amino C6 - [A*G*A]{U}[G]{G}[CCAGG](CCG)[AAGGCCC*G*]{G*}[G*]{C}	pS			Ammosova et al (2011)
58	NH-394	CDK4	T172A	UAC	5'amino C6 - [G*U*U]{C}[C]{A}[CGGGU](GCA)[AGUGCCA*U*]{C*}[U*]{G}	pT		P11802	Kato et al (1994)
59	NH-395	CDK6	T177A	AAC	5'amino C6 - [G*C*U]{C}[C]{A}[CUGAG](GCU)[AGAGCCA*U*]{C*}[U*]{G}	pT		Q00534	Aprelikova et al (1995)
60	NH-396		Y24C	UAU	5'amino C6 - [G*U*G]{A}[C]{C}[UUCCC](ACA)[GGCGCCC*U*]{C*}[C*]{C}	pY			Tadesse et al (2015)
61	NH-391	FAK	Y397C	UAU	5'amino C6 - [U*A*U]{A}[U]{C}[UCAGC](ACA)[AUCAUCU*G*]{T*}[U*]{T}	pY		Q05397	Chen et al (2001)
62	NH-392		Y925C	UAC	5'amino C6 - [C*A*G]{A}[C]{A}[UUCUC](GCA)[CACCUUA*U*]{C*}[A*]{T}	pY			Schlaepfer et al (1999)
63	NH-390	Wee1	K328R	AAG	5'amino C6 - [C*G*C]{T}[U]{T}[GATCG](CCU)[AAUGGCA*U*]{A*}[A*]{A}	Catalytic kinase domain		P30291	Otto et al, (2017), Watanabe et al (2004), Pappano et al (2014)
64	NH-428		K328R	AAG	5'amino C6 - [C*G*C][UUUGAUCG](CCU)[AAUGGCA*U*A*A*A]
65	NH-385	CHEK1	K38R	AAG	5'amino C6 - [U*A*U]{T}[C]{T}[ACAAU](CCU)[CACUGCG*A*]{C*}[U*]{G}	Catalytic kinase domain		O14757	Walker et al (2009), Gong et al (2015)
66	NH-397	CHEK2	T68A	CAC	5'amino C6 - [U*C*U]{G}[U]{T}[CCUGA](GCG)[GACACUG*U*]{C*}[U*]{C}	pT		O96017	Ahn et al (2000)
67	NH-433		T68A	CAC	5'amino C6 – [C*A*A]{C}[CUGA](GC)I[GACA*C*U*G*]{T}
68	NH-398		Y390C	UAC	5'amino C6 - [A*G*U]{G}[G]{C}[GCCAA](GCA)[GGUGGGG*G*]{T*}[U*]{C}	pY			Wang et al., (2015)
69	NH-399	RIPK3	K50R	AAG	5'amino C6 - [C*U*C]{T}[U]{T}[ACGAU](CCU)[GACCGCC*A*]{C*}[A*]{T}	Catalytic kinase domain		Q9Y572	Yu et al (1999), Zhang et al (2020), Moriwaki and Ka-Ming Chan (2013)
70	NH-386	STING(TMEM173)	N154S	AAC	5'amino C6 - [G*G*U]{T}[G]{G}[GCCAC](GCU)[GAAAUUC*C*]{C*}[U*]{T}	Dimerisation domain		Q86WV6	Liu et al (2014),
71	NH-407		Y240C	UAC	5'amino C6 – [C*A*C]{C}[T]{G}[TTGCT](GCA)[AACCCGA*T*]{C*}[C*]{T}	pY			Vinayaga-Pavan et al (2019), Gui et al (2019), Zhang at al (2019), Shu et al (2013)
72	NH-408		R284G	UAG	5'amino C6 – [G*G*A]{G}[C]{T}[CAAGC](CCA)[TCCTCCC*G*]{G*}[C*]{T}	Conformation			Melki et al (2017)
73	NH-400	RELA	T254A	GAC	5'amino C6 - [G*C*A]{A}[G]{G}[GAGGG](GCC)[CGGAACA*C*]{A*}[A*]{T}	pT		Q04206	Ryo et al (2003)
74	NH-405	RIPK1	T189A	CAC	5'amino C6 - [A*C*A]{A}[G]{T}[AGAGG](GCG)[CCGCCAT*T*]{C*}[T*]{T}	pT		Q13546	Xu et al (2018)
75	NH-413		D324G	GAU	5'amino C6 - [C*G*A]{G}[C]{C}[ACACA](ACC)[AAGUUGA*A*]{G*}[A*]{G}	cleave site			Lin et al (1999), Tao et al (2020)
76	NH-402	MEk1	S212G	CAG	5'amino C6 - [A*C*T]{G}[C]{T}[GCCCG](CCG)[ACCCCAA*A*]{G*}[T*]{C}	pS		Q02750	Gopalbhai et al (2002)
77	NH-430		S212G	CAG	5'amino C6 - [A*C*U]{G}[C]{T}[GCCCG](CC)I[ACCCCAA*A*]{G*}[U*]{C}
78	NH-403	Ran GAP1	K524R	AAG	5'amino C6 - [A*A*C]{T}[C]{T}[TCACT](CCU)[GAGCAGA*C*]{C*}[C*]{A}	Sumo		P46060	Joseph at al (2002)
79	NH-404		R91G	AAG	5'amino C6 - [G*C*C]{T}[C]{C}[GCAGC](CCU)[CCCGTGA*A*]{C*}[A*]{T}	GTP hydrolysis			Takeda et al (2005)
80	NH-401	RIG-I	E373G	GAA	5'amino C6 - [C*A*C]{T}[U]{G}[UGGCA](UCC)[AUCAAAU*A*]{T*}[C*]{A}	ATP hydrolysis		O95786	Jiang et al (2011), Jang et al (2015)
81	NH-409		T770I	GAC	5'amino C6 – [G*A*A]{C}G{T}[CCCAU](GCC)[UGAAGGC*G*]{T*}[A*]{A}	pT			Sun et al (2011)
82	NH-412	cdk1	Y15C	UAU	5'amino C6 - [C*U*G]{A}[C]{A}[ACUCC](ACA)[GGUACCU*U*]{C*}[U*]{C}	pY		P06493	Krek et al., 1991
83	NH-406	CTNBB1	T41A	UAC	5'amino C6 - [C*U*C] {G} [A] {G} [CUGUG] (GCA) [GUGGCAC*C*] {A*} [G*] {A}	pT		P35222	Winston et al., 1999
84	NH-410	ERK1(MAPK3)	Y204C	UAU	5'amino C6 - [A*C*A]{G}[U]{A}[GCCAC](ACA)[CUCCGUC*A*]{G*}[G*]{A}	pY		P27361	Robert Roskoski Jr., 2012
85	NH-411	ERK2(MAPk1)	Y187C	UAU	5'amino C6 - [G*C*A]{G}[U]{G}[GCCAC](ACA)[UUCUGUC*A*]{G*}[G*]{A}	pY		P28482	Robert Roskoski Jr., 2012
86	NH-414	IRF1	K78R	AAG	5'amino C6 - [A*A*U]{A}[A]{G}[UUGGC](CCU)[CCACGUC*U*]{T*}[G*]{G}	Catalytic kinase domain		P10914	Qi et al (2012)
87	NH-421	MDA5(IFIH1)	T829A	CAC	5'amino C6 - [A*A*U]{G}[G]{A}[CGUAG](GC)I[CUCUCAU*C*]{A*}[G*]{C}	pT		Q9BYX4	Takashima et al (2015)
88	NH-435		T829A	CAC	5'amino C6 - [A*A*U]{G}[G]{A}[CGUAG](GCG)[CUCUCAU*C*]{A*}[G*]{C}
89	NH-422		R337G	CAG	5'amino C6 - [C*U*U]{C}[A]{G}[CCACU](CC)I[GUUUUUC*C*]{A*}[C*]{T}	Helicase domain/ATP hydrolysis		Q9BYX4	Rice et al., 2014
90	NH-436		R337G	CAG	5'amino C6 - [C*U*U]{C}[A]{G}[CCACU](CCG)[GUUUUUC*C*]{A*}[C*]{T}
91	NH-420	KRAS	Q61R	CAA	5'amino C6 – [G*A*C]{T}[A]{C}[UCCUC]fU(C)I[ACCUGCU*G*]{T*}[G*]{T}	GTPase domain		P01116	Nozawa et al., 2020
92	NH-434		Q61R	CAA	5'amino C6 – [G*A*C]{T}[A]{C}[UCCUC]fU(CG)[ACCUGCU*G*]{T*}[G*]{T}
93	NH-416	TP53	K120R	AAG	5'amino C6 - [A*U*C]{G}[U]{C}[ACAGA](CCU)[GGCTGTC*C*]{C*}[A*]{G}	pT		P04637	Tang et al., 2006

## Sheet: Supplementary Data 2
Supplementary Data 2: List of qPCR primers.
S.No	Target	Type	Category	Sequence
1	CXCL9 _Fw_ qPCR	DNA	q PCR primer	TCCTCTTGGGCATCATCTTGCTG
2	CXCL9 _Bw_ qPCR	DNA	q PCR primer	GTAGGTGGATAGTCCCTTGGTTGG
3	IRF1_qpcr_fw	DNA	q PCR primer	CTTCCAGGTGTCACCCATGCC
4	IRF1_qpcr_bw	DNA	q PCR primer	CCATCCACGTTTGTTGGCTGCC
5	human β-Actin_Fwd	DNA	q PCR primer	CGGGACCTGACTGACTAC
6	human β-Actin_Bwd	DNA	q PCR primer	TAATGTCACGCACGATTTCC
7	human GAPDH	DNA	q PCR primer	CAACAGCCTCAAGATCATCAG
8	human GAPDH	DNA	q PCR primer	CCTTCCACGATACCAAAGTTG

## Sheet: Supplementary Data 3
Supplementary Data 3: List of sense DNA oligonucleotides to bind guide RNA.
S.No	Target	Common No.	DNA oligo name	Sequence
1	STAT1a Y701C (UAU)	NH 180	Stat1_Y701C_sense Oligo	aaggaactggatctatcaagacacc
2	STAT1a T288A (CAC)	NH 478	Stat1_T288A_sense oligo_C	aacgaacagaaatacccctacgaactac
3	MDM2 S166 (UAG)	NH 264	MDM2_S166G_NH264_SO	cctaggagagcaattcgtgagacagttc
4	MDM2 S188 (UAG)	NH 301	MDM2_S188G_NH301_SO	gcgcacaaatctgatcgtatttcccgag
5	UBB K63 (AAG, AAA)	NH 266	UBB_K63_AAG_Sense oligo	caacatccagacggagtcgac ggc
6	MALT1 K644 (AAA)	NH-273, 481	Malt1_K644R_sense oligo_C	atcatattgatccaacagatgcaaaatc
7	IFNAR1 Y466 (UAU)	NH 305	IFNAR1_Y466C_sense oligo	gatgcatcaattctgtcttctttcc
8	STAT2 Y690C (UAC)	NH-349	Stat2_Y690C_sense oligo	cacaacggaggaaatccctgaaacagtc
9	STAT2 S287G (UAG)	NH-350, 441, 442	KD_STAT2_S287G_NH442_SO	gacagttgactggttcgctatcaggtac
10	STAT2 K390R (AAG)	NH-359	Stat2_K390_sense oligo	tgacccccgagacggggcagagagc
11		NH-440	KD_STAT2_K390R_NH440_SO	gagccgagacggggcagagagt
12	STAT3 Y705C (UAC)	NH-351	KD_STAT3_Y705C_NH351_SO	catgcgctgccccatccctgaagacgtt
13		NH-443	KD_STAT3_Y705C_NH443_SO	catgcgctgccccatccctgaagatgt
14	STAT3 R609G (AAG)	NH-352	KD402_STAT3_R609G_NH352_SO	ccgaccttcctgctacgattcagtgttc
15	STAT3 K685R (AAG)	NH-365	Stat3_K685R_sense oligo	aggcattcggaacgtattgtcgcgg
16	STAT3 K140R (AAG)	NH-417	KD_STAT3_K140R_NH417_SO	ggctggtgacggagacgcagcagatcga
17	STAT3 K392R (AAA)	NH-418	KD_STAT3_K392R_NH418_SO	accgcacaaacacaacagtgatgaagta
18	STAT5A Y694 (UAU)	NH-353	KD403_STAT5a_Y694C_NH353_SO	ctcctgttgatggatctgtgaaacctgt
19	STAT5B Y699 (UAC)	NH-354	KD404_STAT5b_Y699C_NH354_SO	ctcctgttgatggatccgtgaagcctgt
20	IFNAR2 K399 (AAG)	NH-364, 426	IFNAR2_K399_sense oligo	gtgagaggagaacgagtccactggc
21	IRF9 K81R (AAG)	NH-363	IRF9_K81_NH363_so	cagcagctgtctggacgactcgcctcgc
22		NH-438	KD_IRF9_K81R_NH438_SO	gtcctgtctggacgactcgccacg
23	JAK1 Y1034 (UAU)	NH-355	KD_JAK1_Y1034_NH355_SO	cttccgataaggagtcttacaccgtgtt
24	TYK2 Y1054 (UAC)	NH-366	TYk2_Y1054_NH366_so	ggcaaggccacgagtcctaccgcgtcgc
25	SRC Y419 (UAC)	NH-356	KD_NH356_SRC_Y419C_senseoligo	cacaagacaatgagtccacggcgcgcgt
26	SRC Y530 (UAC)	NH-357	KD_NH357_SRC_Y530C_senseoligo	ggtccgagccccagtcccagcccggtct
27	NFKBIA S32 (CAG)	NH-358, 431	NFKBIA_S32G_NH 358, 431_SO	ctggaccgccacgaccgcggcctggtga
28	LRP5 M282V (CAU)	NH-367, 429	KD_LRP5_NH367, 429_SO	cagctctactcacccctggacatcctcc
29	TRIF S210 (CAG)	NH-368	TRIF_S210G_NH 368_SO	tcgaacttggaaatccgccagtcccgat
30	JAk2 Y1007 (UAC)	NH-376	JAK2_Y1007_NH 376_SO	gtgaagacaaagaatcctataaagttgc
31	JAk2 Y570 (UAC)	NH-375	JAK2_Y570_NH 375_SO	ctcaagtaggagactccggtcaactcgt
32	JAk2 Y1008 (UAU)	NH-415	KD_JAK2_Y1008C_NH415_SO	ttcacaaagaatactctaaagtaaattg
33	FYN Y531C (UAC)	NH-382	KD_FYN _Y531__NH382_SO	gctcagagccccagtcccaacctggact
34	FYN Y420C (UAC)	NH-381	KD_FYN _Y420__NH381_SO	ctcaagacaatgagtccacagcaagtgt
35	FYN K299R (AAG)	NH-380	KD_FYN _K299_NH380_SO	gttaagtagccataacgactcttaatgg
36	FGFR3 K650E (GAA)	NH-378	FGFR3_K650_sense oligo	gactactacaagcagacaaccatgc
37	FGFR3 Y724 (UAC)	NH-379	FGFR3_Y724_sense oligo	cacacgacctgtccatgatcatcgc
38	TBK1 S510G (CAG)	NH-383	TBK1_S510G_NH 383_SO	cacttgagactttcccgttctcaggctt
39		NH-432	KD_TBK1_S510G_NH432_SO	aacagactttcccgttctctct
40	EGFR K721R (AAG)	NH-384	KD_EGFR_K721_NH384_SO	cagccgtcgctatcacggaattaagtct
41	FGFR1 Y766 (UAC)	NH-393	KD_FGFR1_NH393_SO	gaaccaaccaggagtccctggacctcag
42	CDK9 K44 (AAG)	NH-387	CDK9_K44_sense oligo	agaccggccagacggtggctctctc
43	CDK9 K48 (AAG)	NH-388	CDK9_K48_sense oligo	aggtggctctgacgaaggtgctctc
44	CDK9 S175 (CAG)	NH-389	KD_CDK9_NH389_SO	gacgcccgggccttccgcctggccatct
45	CDK4 T172A (UAC)	NH-394	CDK4_T172A_sense oligo	ctgcagatggcacttccacccgtggaac
46	CDK6 T177A (AAC)	NH-395	CDK6_T177A_sense oligo	cagcagatggctctaccctcagtggagc
47	CDK6 Y24C (UAU)	NH-396	CDK6_Y24C_sense oligo	cgcgggagggcgcctctgggaaggtgttcac
48	FAK Y397C (UAU)	NH-391	KD_NH391_FAK_Y397C_senseoligo	gtcaaacagatgattctgctgagatata
49	FAK Y925C (UAC)	NH-392	KD407_FAK_Y925C_NH392_SO	gctatgataaggtgtccgagaatgtctg
50	Wee1 K328R (AAG)	NH-390, 428	WEE1_K328R_sense oligo	cgttttatgccattacgcgatcaaagcg
51	CHK1 K38R (AAG)	NH-385	CHEK1_K38R_sense oligo	ctccagtcgcagtgacgattgtagaata
52	CHK2 T68A (CAC)	NH-397	CHEK2_T68R_sense oligo	catgagacagtgtcccctcaggaacaga
53		NH-433	KD_CHK2_T68A_NH433_SO	ctcacagtgtcccctcaggttg
54	CHK2 Y390C (UAC)	NH-398	KD_CHK2_NH398_SO	cacgaacccccacctccttggcgccact
55	RIPK3 K50R (AAG)	NH-399	RIPK3_K50R_NH 399_SO	tgcatgtggcggtcacgatcgtaaagag
56	STING N154S (AAC)	NH-386	KD_Sting_N154_NH386_SO	cttaagggaatttcaccgtggcccaacc
57	STING Y240C (UAC)	NH-407	KD_Sting_NH407_Y240C_SO	tagaggatcgggtttccagcaacaggtg
58	STING R284G (UAG)	NH-408	KD_Sting_NH408_R284G_SO	caaagccgggaggatcggcttgagctcc
59	RELA T254A (GAC)	NH-400	KD_RELA _T254__NH400_SO	cggattgtgttccgggcccctcccttgc
60	RIPK1 T189A (CAC)	NH-405	RIPK1_T189A_NH 405_SO	ttcaagaatggcggccccctctacttgt
61	RIPK1 D324G (GAU)	NH-413	KD_RIPK1_D324G_NH413_SO	tcactcttcaacttgcttgtgtggctcg
62	MEk1 S212G (CAG)	NH-402, 430	MEK1_S212G_NH 402, 430_SO	acagactttggggtccgccggcagcagt
63	Ran GAP1 K524R (AAG)	NH-403	RANGAP1_K524R_NH 403_SO	tgttgggtctgctcacgagtgaagagtt
64	Ran GAP1 R91G (AAG)	NH-404	RANGAP1_R91G_NH 404_SO	ctgatgttcacgggacggctgcggaggc
65	RIG-I E373G (GAA)	NH-401	KD_RIGI_E373_NH401_SO	ccttgatatttgatgcatgccacaagtg
66	RIG-I T770I (GAC)	NH-409	KD_RIG1_T770_NH409_SO	caattacgccttcagccatgggacgttc
67	cdk1 Y15 (UAU)	NH-412	KD_CDK1_NH408_SO	cacgagaaggtacctctggagttgtcag
68	CTNBB1 T41A (UAC)	NH-406	KD_CTNNB1_NH406_SO	gtatctggtgccactgccacagctcgag
69	ERK1(MAPK3) Y204 (UAU)	NH-410	KD_ERK1_Y204_NH 409_SO	cgatcctgacggagtctgtggctactgt
70	ERK2(MAPk1) Y187 (UAU)	NH-411	KD_ERK2_Y187_NH410_SO	ccatcctgacagaatctgtggccactgc
71	IRF1 K78R (AAG)	NH-414	KD_IRF1_K78R_NH414_SO	tagccaagacgtggacggccaacttatt
72	MDA5 T829A (CAC)	NH-421,435	KD_MDA5_,T829_NH421,435_SO	tctgctgatgagagcccctacgtccatt
73	MDA5 R337G (CAG)	NH-422, 436	KD_MDA5_R337G_NH422,436_SO	caaagtggaaaaacccgagtggctgaag
74	KRAS Q61 (CAA)	NH-420, 434	KD_KRAS_Q61R_NH420,434_SO	agcacacagcaggtccagaggagtagtc
75	TP53 K120R (AAG)	NH-416	KD_TP53_K120R_NH416_SO	taactgggacagccacgtctgtgacgat
