# Supplementary material for: An improved SNAP-ADAR tool enables efficient RNA base editing to interfere with post-translational protein modification
Source: Nat Commun. 2024 Aug 5;15:6615. doi: 10.1038/s41467-024-50395-w (PMC11300799; doi:10.1038/s41467-024-50395-w)
Supplement: Supplementary file 6 — Source Data [file 41467_2024_50395_MOESM6_ESM.xlsx]

## Sheet: Fig.1b
Fig.1b	Editing of 5′ -UAU site in the endogenous STAT1 transcript (Tyr701) comparing different amounts of different guide RNA designs tested in Flp-In T-REx 293 – SA1Q cells induced with 10 ng/ml of Doxycycline for 48 hrs.
	N=3 Biological replicates (I-III), guide RNA amounts denote pmol/96-well with 150 µl total volume.
		STAT1 (Y701C) editing yield (%)										Mean				SD
		1 pmol			0.1 pmol			0.01 pmol				1 pmol	0.1 pmol	0.01 pmol		1 pmol	0.1 pmol	0.01 pmol
		I	II	III	I	II	III	I	II	III
	BG - 22nt	47.4	61.8	42	12.9	10.5	13.8	0	0	0		50.4	12.4	0		10.2352	1.70587	0
	BisBG - 22nt	81.6	83.9	70	35.6	33.7	37.5	3	2.9	3.3		78.5	35.6	3.06667		7.4505	1.9	0.208167
	BisBG - 25nt	83	80.5	80.13	57	34.2	54.62	4.3	2	15.01		81.21	48.6067	7.10333		1.56119	12.5332	6.94327
	BG - 25nt+LNA	82.6	64.3	89	59	18.7	53.8	12.5	4.2	12.3		78.6333	43.8333	9.66667		12.8189	21.9208	4.73533
	Bis BG - 25nt+LNA	86.8	80	88.2	69.9	60	61	19.1	14.8	17.7		85	63.6333	17.2		4.38634	5.45008	2.19317

## Sheet: Fig.1c
Fig. 1c	Editing potency of new guide RNA designs at ten times lower amount compared to old design under varied expression levels of the SA1Q effector by varying doxycycline (Dox) induction times as indicated.
	N=3 Biological replicates (I-III), guide RNA amounts denote pmol/96-well with 150 µl total volume.
		STAT1 (Y701C) editing yield (%)										Mean				SD
	Duration of Dox(hrs)	BG - 22nt 5 pmol			BisBG - 25nt 0.5 pmol			BisBG - 25nt+LNA 0.5 pmol				BG - 22nt 5 pmol	BisBG - 25nt 0.5 pmol	BisBG - 25nt+LNA 0.5 pmol		BG - 22nt 5 pmol	BisBG - 25nt 0.5 pmol	BisBG - 25nt+LNA 0.5 pmol
		I	II	III	I	II	III	I	II	III
	0	0	0	0	0	0	0	0	0	0		0	0	0		0	0	0
	4	1	13.8	9.4	28.3	22.7	26.7	51.8	55.5	69.6		8.06667	25.9	58.9667		6.50333	2.88444	9.39273
	8	7	22.9	22.4	43	28	31	80	64.2	66.25		17.4333	34	70.15		9.03899	7.93725	8.59171
	24	9	17.8	18.3	40	35.7	35.9	83.3	68.8	67.5		15.0333	37.2	73.2		5.231	2.42693	8.77097
	48	68.75	70.7	39.5	52.05	46.4	76.4	79.22	77.77	90.32		59.65	58.2833	82.4367		17.4776	15.9418	6.86555

## Sheet: Fig. 1d
Fig. 1d	Full Western blot showing BisBG-guide RNA-mediated, intracellular covalent dimerization of SA1Q (see band shift, from unconjugated SNAP-ADAR (SNAP-ADAR monomer) to SNAP-ADAR dimer)
	Flp-In T-Rex 293 – SA1Q cells were induced with Doxycycline (10ng/ml) for low (8 h Dox) and high (48 h Dox) expression levels of the editing enzyme and transfected with BisBG-25 nt + LNA gRNA against STAT1 Y701 site (BB180).
	NH180 denotes gRNA lacking the BisBG moiety for SA attachment.
	Here, (b) shows chemiluminescent image of target protein, (c) shows image of the Protein marker on the blot and (a) shows merged image of b and c.
	N=2 biological replicates of 48h Doxycycline induced samples and gRNA dose-dependent SA1Q dimerization are shown in Supplementary Figure 1.

## Sheet: SuppFig. 1
Supplementary figure 1.	Shown here are fulll blots of Supplementary Figure 1. Biological replicates showing gRNA dose-dependent of SA1Q dimerization in cells induced for 48hrs with Doxycycline.
	Cells were transfected with indicated amounts of BB180 (BisBG-25 nt + LNA gRNA against STAT1 Y701 site) or NH180 (gRNA lacking the BisBG moiety for SA attachment).
	GAPDH/ß-Actin served as loading controls. All guide RNA amounts denote pmol/96-well with 150 µl total volume. Western blotting and BG-FITC staining were done as described in the methods section.
	Here, (b) shows chemiluminescent image of target protein, (c) shows image of the Protein marker on the blot and (a) shows merged image of b and c.

## Sheet: Fig.1e
Fig. 1e	Editing of 5´-GAN codons in the ORF of endogenous GAPDH transcripts (targets used in Vogel et al., 2018) with 5 pmol of short 22 nt guide RNAs with linkers that could recruit either one (BG) or two (BisBG) SA1Q effectors in Flp-In T-Rex 293 – SA1Q cells (48 h Dox).
	N=2 or N=3 Biological replicates (I-III), guide RNA amount denotes 5pmol/96-well with 150 µl total volume.
			GAPDH editing yield (%)													Mean					SD
			SA1			SA1Q			SA2			SA2Q				SA1	SA1Q	SA2	SA2Q		SA1	SA1Q	SA2	SA2Q
			I	II	III	I	II	III	I	II	III	I	II	III
	GAA	BG	0	0		0	0		0	0		0	0			0	0	0	0
		BisBG	0	0		0	0		0	0		0	10			0	0	0	5
	GAG	BG	0	0		9	4		5	0		11	7			0	6.5	2.5	9
		BisBG	0	5		39	23	29	6	6		35	28	34		2.5	30.3333	6	32.3333			8.0829		3.78594
	GAC	BG	5	4		9	3		5	0		7	6			4.5	6	2.5	6.5
		BisBG	5	3		17	19		6	3		49	47			4	18	4.5	48
	GAU	BG	0	0		5	5		0	0		20	28			0	5	0	24
		BisBG	0	0		19	16	27	8	9		55	63	58		0	20.6667	8.5	58.6667			5.68624		4.04145

## Sheet: Fig.1f
Fig. 1f	Editing of 5′ -UAU site in the endogenous STAT1 transcript (Tyr701) comparing different amounts of different guide RNA designs tested (see key) in Flp-In T-REx 293 – SA1 cells induced with 10 ng/ml of Doxycycline for 48 hrs
	N=3 Biological replicates (I-III), guide RNA amounts denote pmol/96-well with 150 µl total volume.
		STAT1 (Y701C) editing yield (%)										Mean				SD
		1 pmol			0.1 pmol			0.01 pmol				1 pmol	0.1 pmol	0.01 pmol		1 pmol	0.1 pmol	0.01 pmol
		I	II	III	I	II	III	I	II	III
	BG - 22nt	0	0	0	0	0	0	0	0	0		0	0	0		0	0	0
	BisBG - 25nt	43.1	40.3	35	9.8	4.7	3.2	0	0	0		39.4667	5.9	0		4.1138	3.45977	0
	BisBG - 25nt+LNA	82.5	64	75	39.2	10	20.8	2	0	0		73.8333	23.3333	0.666667		9.30502	14.7639	1.1547

## Sheet: Fig.2b
Fig 2b.	Comparative editing of 5′ -UAU site in the endogenous STAT1 transcript (Tyr701) with different amounts of BisBG – 25nt+LNA guide RNA (BisBG 180) in HeLa cells expressing SA1Q or SA1 by different delivery options.
	N=3 Biological replicates (I-III), guide RNA amounts denote pmol/96-well with 150 µl total volume.
			STAT1 (Y701C) editing yield (%)										Mean				SD
			0.2 pmol			1 pmol			5 pmol				0.2 pmol	1 pmol	5 pmol		0.2 pmol	1 pmol	5 pmol
			I	II	III	I	II	III	I	II	III
		PB SA1	20	27.1	22	62	70	62	62	67.6	56.4		23.0333	64.6667	62		3.66106	4.6188	5.6
		PB SA1Q	41	62	62.5	75	86	86.6	81.3	89	87.19		55.1667	82.5333	85.83		12.2712	6.53095	4.02613
		Lenti SA1	13.0859	25.4197	12.1622	48.6957	46.5035	53.1716	67.6177	60	52.2868		16.8893	49.4569	59.9682		7.40198	3.39863	7.66551
		Lenti SA1Q	22.4	24.6377	20.8267	44.5596	55.1797	35.7435	62.1441	57.485	52.5822		22.6215	45.1609	57.4037		1.91511	9.73204	4.78147
		AdV-50moi SA1Q	73.3	76.9	73	81.8	80	88	84.5	83.3	87		74.4	83.2667	84.9333		2.17025	4.19682	1.88768

## Sheet: Fig.2c
Fig 2c.	Comparative editing of 5′ -UAU site in the endogenous STAT1 transcript (Tyr701) with different amounts of BisBG – 25nt+LNA guide RNA (BisBG 180) in A549 cells expressing SA1Q or SA1 by different delivery options.
	N=3 Biological replicates (I-III), guide RNA amounts denote pmol/96-well with 150 µl total volume.
			STAT1 (Y701C) editing yield (%)										Mean				SD
			0.2 pmol			1 pmol			5 pmol				0.2 pmol	1 pmol	5 pmol		0.2 pmol	1 pmol	5 pmol
			I	II	III	I	II	III	I	II	III
		PB SA1	21.59	35.88	29.01	52.65	57.81	51.34	52.65	51.22	44		28.8267	53.9333	49.29		7.14676	3.42059	4.63673
		PB SA1Q	47.12	66.67	56.96	52.91	65.08	80.55	79.19	83.13	75.91		56.9167	66.18	79.41		9.77507	13.8528	3.61502
		Lenti SA1	28.8043	26.1663	24.7354	52.6756	56.705	42.5175	61.1276	62.3333	56.1608		26.5687	50.6327	59.8739		2.06408	7.31104	3.27166
		Lenti SA1Q	40.7258	32.0113	32.7613	59.0909	52.5234	48.3146	66.8033	52.5988	53.3439		35.1661	53.3096	57.582		4.82938	5.43101	7.99455
		AdV-75moi SA1Q	49.38	51.2	51.3	56.9	66.2	65.9	49	62	68.3		50.6267	63	59.7667		1.0808	5.28488	9.84192

## Sheet: Fig.2d
Fig. 2d	Dose-dependent editing of the STAT1 transcript (Tyr701 site) with BisBG 180 in HeLa-PB-SA1Q/SA1 cells expressing SA1Q or SA1 after full induction (48hrs) with 1µg/ml doxycycline.
	N=3 Biological replicates (I-III), guide RNA amounts denote pmol/96-well with 150 µl total volume.
		STAT1 (Y701C) editing yield (%)							Mean			SD
	gRNA (pmol)	Hela PB SA1			Hela PB SA1Q				Hela PB SA1	Hela PB SA1Q		Hela PB SA1	Hela PB SA1Q
		I	II	III	I	II	III
	0	0	0	0	0	0	0		0	0		0	0
	0.2	20	27.1	22	41	62	62.5		23.0333	55.1667		3.66106	12.2712
	0.5	53.16	58.88	42.85	77.5	75.6			51.63	76.55		8.12379	1.3435
	1	62	70	62	75	86	86.6		64.6667	82.5333		4.6188	6.53095
	2	67.77	62.92	73.56	79.7	78.82	80.2		68.0833	79.5733		5.32692	0.698665
	5	62	67.6	56.4	81.3	89	87.19		62	85.83		5.6	4.02613
	10	75	64.83	72.61	84.44	83.51	79.12		70.8133	82.3567		5.31773	2.84134

## Sheet: Fig.2e
Fig. 2e	Dose-dependent editing of the STAT1 transcript (Tyr701 site) with BisBG 180 inA549-PB-SA1Q/SA1 cells expressing SA1Q or SA1 after full induction (48hrs) with 1µg/ml doxycycline.
	N=3 Biological replicates (I-III), guide RNA amounts denote pmol/96-well with 150 µl total volume.
		STAT1 (Y701C) editing yield (%)							Mean			SD
	gRNA (pmol)	A549 PB SA1			A549 PB SA1Q				Hela PB SA1	Hela PB SA1Q		Hela PB SA1	Hela PB SA1Q
		I	II	III	I	II	III
	0	0	0	0	0	0	0		0	0		0	0
	0.2	21.59	35.88	29.01	47.12	66.67	56.96		28.8267	56.9167		7.14676	9.77507
	0.5	51.37	49.42	32.17	57.05	69.87	63.69		44.32	63.5367		10.5673	6.41138
	1	52.65	57.81	51.34	52.91	65.08	80.55		53.9333	66.18		3.42059	13.8528
	2	54.64	62.46	49.94	76.48	77.01	69.63		55.68	74.3733		6.32446	4.11639
	5	52.65	51.22	44	79.19	83.13	75.91		49.29	79.41		4.63673	3.61502
	10	42.21	44.24	33.46	67.45	81.19	72.26		39.97	73.6333		5.72846	6.97219

[truncated: 22 more sheets: Fig.2f,Supp Fig. 2, Fig.2g, Fig.2h, Fig.3b, Fig. 3c, Fig.3d, Fig.3e, Fig.3f, Fig.3g, Fig. 4a, Fig.4b, Fig.4c, Fig.4d, Fig.4e, Supp Fig. 3, Fig.5b, Supp. Fig. 4a,b, Supp Fig. 4c,d, Fig. 5c, Fig.5d, Supp Fig. 5, Fig.5e …]
